# Supplementary material for: Clinical features of superficial and deep peripapillary microvascular density in healthy myopic eyes
Source: PLoS One. 2017 Oct 26;12(10):e0187160. doi: 10.1371/journal.pone.0187160 (PMC5658175; doi:10.1371/journal.pone.0187160)
Supplement: S1 Table — (XLSX) [file pone.0187160.s001.xlsx]

## Sheet: Sheet1
Sex	Age	SE	AXL	CCT	Rotation direction	Rotation degree	Ovality index	PPA area	Deep PMVD	Whole Enface VD	Inside disic VD	Superficial PMVD	Average RNFL thickness	Disc area	IOP
2	18	-1.38	23.19	624	2	15.54	1.216	0.363	80.17	57.55	49.17	63.35	115	2.09	14
1	24	-5.75	23.21	534	2	11	1.364	0.908	73.8	52.65	42.06	60.39	91	2.22	13
2	26	-0.63	23.26	537	1	-19.49	1.322	0.421	83.85	57.64	45.14	64.46	107	1.74	13
2	18	-2.13	23.36	556	1	-13.26	1.228	0.31	78.39	59.09	55.12	64.13	110	2.03	15
1	26	-1	23.61	521	1	-20.12	1.335	0.332	84.04	56.82	43.01	63.3	105	1.83	13
2	20	-1.13	24.03	573	2	12.14	1.192	0.958	70.56	58.73	37.16	67.73	117	2.81	12
1	26	-3.13	24.05	590	2	16.09	1.338	1.088	75.99	55.46	48.85	62.11	111	1.74	16
1	22	-1.38	24.07	547	2	17.14	1.374	0.879	64.73	56.56	51.1	61.01	103	2.02	16
2	19	-4.88	24.15	630	2	6.2	1.313	0.599	71.62	53.91	52.26	61.3	89	1.77	12
1	23	-2.38	24.28	520	2	10	1.188	0.501	72.65	53.68	38.12	61.12	104	2.24	15
2	24	-0.38	24.31	574	1	-22.38	1.228	0.438	76.94	54.31	51.59	62.49	103	2.11	10
2	19	-5.38	24.35	632	1	-9.9	1.401	0.65	77.88	54.69	55.98	62.96	90	1.39	12
1	29	-2.13	24.36	527	2	18.85	1.356	1.251	71.78	57.04	42.91	65.09	113	2.6	18
2	24	-0.5	24.39	575	1	-7.87	1.196	0.704	80.78	57.79	51.59	64.2	102	1.89	12
2	20	-1.88	24.41	570	2	9.1	1.314	1.034	75.82	56.98	37.61	65.73	116	2.74	13
1	21	-1.38	24.49	544	1	-14.01	1.299	0.512	77.48	55.06	48.54	62.52	110	1.98	15
1	22	-2.5	24.51	547	2	19.28	1.404	0.885	70.73	58.06	49.63	63.11	101	2	16
1	21	-1.5	24.53	546	1	-7.26	1.343	0.539	71.99	54.1	35.42	63.43	104	2.24	12
1	30	-3.63	24.58	587	1	-11.6	1.111	0.244	73.77	53.71	49.85	62.14	101	1.72	16
1	26	-4.88	24.66	599	2	35.5	1.313	0.694	69.16	56.59	50.14	64.14	104	1.85	16
1	24	-1.63	24.72	537	1	-20	1.461	1.036	72.7	54.5	50.79	62.06	97	1.6	11
2	20	-2.75	24.72	561	1	-15.45	1.161	0.563	77.62	56.27	52.88	63.25	98	1.84	16
1	28	-3.25	24.75	533	2	15.25	1.174	1.405	65.41	54.76	46.63	62.35	96	2.07	17
1	21	-2.13	24.82	541	1	-9.43	1.292	0.576	76.24	57.11	48.71	65.34	112	2.04	11
1	24	-3	24.84	560	1	-15	1.157	0.482	76.35	59.12	55.17	64.24	105	2.11	20
2	27	-2.63	24.85	495	2	21.05	1.336	0.954	68.45	58.1	44.64	66.23	101	1.87	17
2	28	-3.38	24.86	562	1	-22.84	1.337	0.517	66.73	58.03	49.47	66.81	106	1.57	16
1	20	-3	24.89	560	1	-13.48	1.077	0.676	79.29	55.97	52.59	61.98	101	2.04	18
2	19	-2.88	24.96	554	2	15.75	1.426	0.711	65.82	55.76	55.24	61	99	1.68	16
2	28	-3.88	24.98	550	1	-11.03	1.357	0.998	68.94	55.93	49.75	63.45	100	1.71	13
2	26	-3.75	25.01	582	2	17.71	1.394	0.868	77.7	56.35	56.76	62.26	100	1.28	15
1	24	-1.88	25.02	536	1	-21.41	1.37	0.767	75.81	56.66	54.35	63.73	100	1.68	10
2	28	-4	25.06	514	1	-12.95	1.447	1.431	68.62	52.06	46.36	58.52	94	1.87	20
2	19	-3.25	25.11	554	2	17.31	1.382	0.689	71.26	56.82	52.1	64.07	100	1.54	15
1	23	-1.75	25.11	521	1	-4.18	1.239	0.551	73.14	54.69	36.99	61.74	105	2	17
1	24	-3.88	25.13	550	1	-15.36	1.168	0.826	70.46	57.18	52.27	64.16	108	2.23	18
1	24	-3.88	25.13	568	1	-10.64	1.353	1.068	74.59	56.78	55.3	62.19	103	1.94	15
1	19	-6	25.14	522	1	-14.37	1.196	0.808	71.78	55.65	45.38	65.87	98	1.59	15
1	32	-2.63	25.16	534	1	-11.5	1.29	1.263	70.87	53.73	51.26	60.88	102	2.58	11
2	18	-4.5	25.18	572	1	-13.98	1.223	0.513	76.41	55.14	51.26	63.3	92	1.59	16
2	20	-5.13	25.2	565	2	10.34	1.344	1.326	75.51	58.24	48.19	64.96	100	1.53	16
1	23	-1.75	25.2	510	2	4.24	1.261	0.708	75.85	56.34	40.04	63.56	104	1.81	17
1	23	-3.25	25.26	516	1	-8.36	1.237	0.964	76.76	51.97	53.87	58.61	101	1.9	16
1	30	-5.38	25.28	585	1	-10.02	1.013	0.38	71.58	54.91	46.83	62.68	100	1.59	16
2	27	-4.38	25.31	495	2	7	1.624	1.266	75.13	56.14	52.5	62.18	100	1.4	15
1	23	-4.88	25.34	539	1	-6.66	1.355	0.862	74.33	59.42	59.42	64.45	101	1.41	15
2	26	-4	25.38	565	2	15.68	1.582	1.214	75.54	58.94	58.88	65.35	100	1.34	16
1	20	-4.38	25.4	527	2	10.04	1.264	0.41	78.78	56.14	41.48	65.18	113	1.68	14
1	20	-6.5	25.43	573	1	-10	1.213	0.559	77.28	57.64	39.62	66.77	99	1.99	15
1	27	-3	25.43	557	2	9.84	1.205	0.821	69.43	56.41	53.28	62.31	100	2.03	13
1	23	-4.75	25.45	534	1	-9.8	1.379	1.154	80.07	58.1	61.34	65.53	99	1.55	16
2	20	-5.5	25.49	545	2	11.67	1.371	0.92	78.97	58.35	38.69	68.09	99	1.66	15
2	18	-4.75	25.49	572	1	-8	1.462	1.034	78	52.1	50.01	60.48	89	1.41	14
1	22	-5.13	25.61	571	1	-10.19	1.276	0.66	81.06	51.33	51.52	53.43	98	1.78	18
1	24	-4.63	25.62	573	1	-20.31	1.309	1.087	72.86	55.85	53.11	62.04	107	1.9	14
1	19	-7.13	25.62	547	1	-10.46	1.304	0.662	75.53	56.29	47.06	63.76	97	1.7	16
1	29	-3.75	25.66	608	2	13	1.123	0.885	71.53	54.28	31.24	63.55	91	1.58	17
1	21	-5.25	25.66	561	1	-17.47	1.303	0.839	78.71	56.15	57.61	61.08	108	1.74	21
1	29	-2.38	25.67	511	2	20	1.37	0.571	66.55	52.11	19.31	66.57	91	3.34	15
1	19	-6.38	25.7	545	1	-9.51	1.455	0.891	77	56.78	55.36	61.96	104	1.82	16
1	19	-6.25	25.7	546	2	8.82	1.326	0.764	75.39	54.85	54.4	59.45	99	1.86	15
2	23	-4.5	25.72	610	1	-11.2	1.406	1.116	75.81	59.3	54.52	65.85	112	1.82	13
2	25	-4.38	25.79	542	1	-6.95	1.412	1.079	75.99	54.63	48.14	61.64	100	1.81	11
1	22	-5.13	25.81	577	1	-14.86	1.22	0.63	79.37	56.59	56.72	60.58	102	2.23	16
2	23	-4.38	25.85	629	1	-5.5	1.224	0.726	78.1	59.7	53.77	65.43	109	1.82	15
1	30	-4.75	25.87	537	1	-16.75	1.219	0.942	75.57	55.85	54.4	61.71	100	1.56	11
2	20	-7.63	25.87	509	2	15.58	1.317	1.117	75.11	55.21	58.54	60.55	95	1.62	13
1	22	-4.75	25.89	532	1	-6.73	1.352	0.699	69.81	59.11	40.27	68.96	99	2.11	12
1	34	-4.38	25.91	544	1	-18.37	1.211	1.438	73.11	56.31	41.43	62.77	100	2.3	16
2	27	-3	25.92	680	2	17.23	1.323	1.021	74.05	53.16	37.22	62.21	102	2.06	16
2	23	-4	25.92	552	1	-12	1.246	0.644	73.45	56.85	33.96	68.37	104	2.22	16
1	29	-3.25	25.95	604	2	24	1.41	0.64	68.91	53.68	38.94	61.77	91	1.67	16
2	25	-4.13	25.95	546	1	-8	1.503	1.276	71.67	54.81	46.2	61.03	99	2.03	16
1	34	-4.5	25.97	548	1	-7.25	1.163	0.859	74.51	55.25	31.39	66.39	101	2.25	15
1	24	-5.38	25.97	595	1	-10.93	1.297	1.114	75.4	57.6	44.64	66.29	101	1.71	14
2	20	-7.75	25.97	487	2	22.21	1.441	1.719	70.45	54.49	59.42	59.58	94	1.36	14
1	20	-3	25.98	551	1	-21.52	1.425	0.531	65.54	56.86	35.31	65.96	96	2.57	13
1	26	-3.88	25.99	534	2	21.61	1.412	1.568	67.6	47.26	37.54	57.3	88	2.85	15
1	20	-4.88	26.02	500	1	-9	1.128	0.527	77.61	56.69	58.19	63.29	100	1.77	10
1	29	-2.75	26.03	496	1	-18.38	1.173	0.594	70.54	50.49	18.68	65.05	90	3.42	16
2	23	-4.38	26.04	545	1	-7	1.302	0.677	69.87	55.91	39.96	65.61	101	2.33	16
1	26	-3.13	26.05	529	2	22	1.335	2.435	67.47	49.79	43.82	55.94	83	3.24	17
2	25	-6.13	26.13	568	2	15.98	1.171	0.449	78.4	58.76	52.38	67.17	96	1.5	12
1	24	-4.5	26.14	585	2	25.5	1.23	1.31	67.46	55.78	41.79	63.86	101	1.68	16
2	27	-3	26.16	654	1	-7.5	1.304	1.017	72.27	54.76	42.59	62.34	102	2	14
1	20	-3	26.18	567	2	17.04	1.191	0.67	71.34	56.02	36.6	65.9	93	2.11	15
1	30	-5	26.19	549	1	-11.19	1.245	0.996	73.22	55.19	50.73	60.08	96	1.47	12
2	31	-6.13	26.21	584	1	-14.04	1.096	1.203	75.88	54.11	46.02	60.99	84	1.73	12
2	30	-6.38	26.24	540	2	9.4	1.297	1.345	73.58	56.9	44.36	63.06	101	1.91	18
1	20	-5.25	26.25	494	1	-13.61	1.106	0.729	77.37	56.59	56.68	62.51	98	1.89	13
2	22	-6.75	26.38	573	1	-13.35	1.321	0.768	69.27	54.09	47.73	60.55	92	2.04	10
1	20	-4.75	26.41	626	2	10.2	1.367	1.705	69.79	54.14	32.4	62.26	98	2.52	18
1	24	-6.5	26.41	542	2	7.45	1.46	0.887	72.96	50.44	57.85	57.65	88	1.25	21
1	21	-5.25	26.46	508	1	-16.85	1.163	0.592	76.52	53.25	46.85	61.2	111	1.68	14
1	24	-4	26.47	544	2	5.91	1.426	1.52	71.78	56.8	44.82	64.68	104	1.73	14
2	20	-9.63	26.48	611	2	20.37	1.217	0.773	72.7	56.34	49.23	65.36	92	2.09	15
2	25	-7.25	26.49	550	2	15	1.16	0.977	70.42	57	52.23	63.09	97	1.47	14
1	26	-3.25	26.49	504	1	-4.5	1.419	0.897	73.36	57.76	55.78	62.41	101	1.51	11
1	24	-6.5	26.52	538	1	-19.12	1.441	0.506	79.05	57.17	61.33	62.92	90	1.28	17
2	31	-7.25	26.62	577	1	-13.9	1.211	1.418	74.62	56.02	58.63	59.75	83	1.71	12
2	20	-10.13	26.62	612	2	9.78	1.521	1.298	64.71	56.32	48.35	61.64	91	1.81	16
2	23	-5	26.73	625	2	22.44	1.215	1.033	72.8	58.59	52.22	63.46	118	2.04	18
1	24	-5	26.73	545	1	-7.9	1.509	1.316	72.26	56.78	43.65	65.11	93	1.66	15
2	30	-6.63	26.73	541	2	17.3	1.416	1.683	70.67	54.02	46.71	60.44	102	1.78	19
1	26	-4.38	26.73	572	2	16.7	1.441	1.526	74.59	55.13			96	1.29	18
1	20	-10.88	26.73	541	2	29.53	1.174	0.76	76.45	55.01	56.66	59.19	100	1.68	20
1	19	-5.75	26.74	540	2	8.24	1.276	1.197	72.85	55.88	46.34	62.89	97	1.08	16
1	21	-8	26.77	575	1	-11.26	1.542	0.928	78.54	53.6	60.67	56.01	100	1.64	17
2	20	-3.75	26.77	554	1	-20.54	1.542	0.744	76.53	57.18	56.15	62.95	103	1.58	12
1	20	-10.38	26.78	541	2	31.16	1.186	0.64	78.32	50.58	47.59	56.21	97	1.68	19
1	26	-3.38	26.82	499	2	15.88	1.305	0.579	70.12	58.37	43.2	66.66	100	1.95	13
2	25	-8.75	26.84	530	2	32.53	1.218	0.863	75.37	57.14	40.58	67.15	100	1.66	15
1	22	-4.63	26.86	579	2	13.2	1.416	0.948	72.89	54.98	54.66	61.44	111	1.49	10
1	32	-8.75	26.93	573	2	20.03	1.254	1.629	70.6	50.79	34.24	57.32	80	2.25	12
1	20	-5.13	26.94	627	2	19	1.493	2.822	68.6	52.79	29.76	59.31	94	2.95	15
1	21	-5.5	26.98	538	2	12.32	1.335	1.542	66.08	55.28	52.76	59.84	104	1.49	17
1	19	-6.75	27	537	1	-8.5	1.282	1.024	79.1	54.03	56.5	57.8	102	1.96	10
1	32	-9.38	27.02	570	2	13.19	1.031	0.882	75.06	50.72	33.87	61.24	79	2.16	12
1	26	-4.88	27.04	576	1	-11.3	1.599	0.923	77.66	55.05	47.37	58.31	94	1.17	12
1	19	-8.88	27.07	550	2	28.6	1.36	1.055	73.86	56.4	46.78	64.86	96	1.45	16
1	19	-8.63	27.15	550	2	17.65	1.34	0.705	77.14	50.8	46.53	58.96	94	1.7	16
1	21	-5.88	27.19	532	2	17.25	1.346	1.203	70.66	56	57.04	61.95	102	1.43	15
2	23	-6.38	27.21	655	2	46.67	1.491	1.601	68.21	54.81	42.25	61.53	119	2.11	17
1	28	-12.13	27.25	560	1	-7.25	1.289	1.393	72.96	54.38	50.75	59.33	86	1.91	13
1	20	-10.75	27.3	577	1	-11.99	1.509	1.568	71.21	57.02	48.88	64.41	92	1.36	13
1	20	-6.25	27.39	549	1	-8.9	1.43	1.37	74.66	52.67	50.8	57.5	110	1.57	17
1	28	-12	27.43	565	2	15.7	1.306	1.517	68.56	51.77	42.15	59.47	85	1.71	18
1	24	-6.25	27.43	528	2	17.26	1.316	0.973	72.2	52.84	43.89	60.9	89	1.71	12
2	25	-10.25	27.46	521	2	20.5	1.213	1.383	72.05	55.15	41.44	63.46	98	1.95	18
2	18	-9.5	27.5	591	2	17.91	1.217	0.592	73.65	54.16	56.08	59.99	101	1.73	14
2	25	-6.38	27.52	572	1	-7.35	1.282	0.952	72.02	55.12	51.83	61.98	100	2.01	15
1	26	-8.13	27.53	560	2	7.88	1.429	1.128	69.15	53.87	48.11	62.24	80	1.48	16
2	18	-9.5	27.56	593	2	10.21	1.227	0.527	81.48	54.85	58.75	59.31	101	1.66	15
1	22	-7.38	27.59	564	1	-10.19	1.239	0.557	77.2	55.15	27.2	65.02	98	2.28	13
1	21	-4.5	27.65	628	2	22.67	1.099	0.448	71.88	55.06	38.49	63.73	94	1.48	11
1	20	-6.13	27.67	548	1	-4.3	1.536	1.595	75.59	54	49.92	60.97	109	1.85	17
1	26	-8.38	27.69	571	1	-8.07	1.345	1.179	70.01	52.67	47.26	58.58	79	1.58	15
1	19	-8.63	27.7	539	1	-9.84	1.428	0.963	76.84	55.18	48.66	58.62	101	1.84	11
1	26	-9.25	27.82	550	2	15.06	1.165	1.507	71.03	51.04	49.36	55.54	90	1.84	15
2	25	-6.75	27.9	571	1	-11.1	1.237	0.86	73.23	54.22	43.76	62.85	98	2.19	12
1	21	-4.88	27.93	619	1	-14.37	1.241	0.327	79.2	51.99	32.44	61.17	92	1.59	15
1	19	-8.63	27.95	532	1	-9.4	1.333	0.783	71.65	55.18	51.96	61.03	99	1.95	17
1	26	-9.88	27.98	550	2	15.69	1.073	1.601	71.62	46.23	52.89	49.82	91	2.15	13
1	22	-9	28.03	560	1	-8.96	1.132	0.389	79.18	53.11	37.35	64.62	86	1.75	16
1	19	-10.63	28.11	559	1	-9.7	1.446	0.999	79.48	50.84	51.03	56.6	101	1.87	20
1	19	-11.5	28.56	550	2	7	1.446	1.024	77.44	53.61	50.9	59.19	100	2.07	19
1	20	-10.25	29.06	513	2	10.49	1.643	1.206	78.41	50.97	51.01	55.85	83	1.42	16
1	19	-10.38	29.14	622	1	-5.72	1.633	2.384	70.02	53.01	54.43	57.85	88	1.83	13
1	19	-10.75	29.19	621	2	30.16	1.488	1.53	67.86	52.31	55.31	55.39	92	1.59	15
1	20	-10.88	29.21	511	1	-10.69	1.435	1.328	75.82	53.06	55.16	57.41	84	1.38	16
